# Supplementary material for: Seeking Windows of Opportunity to Shape Lifelong Immune Health: A Network-Based Strategy to Predict and Prioritize Markers of Early Life Immune Modulation
Source: Front Immunol. 2020 Apr 17;11:644. doi: 10.3389/fimmu.2020.00644 (PMC7182036; doi:10.3389/fimmu.2020.00644)
Supplement: Supplementary Table 1 — Descriptions of the prioritized genes listed in Table 6. [file Table_1.XLSX]

## Sheet: supplementary table 1
Gene name	Description (from https://biit.cs.ut.ee/gprofiler)
ACAD8	acyl-CoA dehydrogenase family member 8
ACKR2	atypical chemokine receptor 2
ADCY1	adenylate cyclase 1
AHR	aryl hydrocarbon receptor
ALG1	ALG1 chitobiosyldiphosphodolichol beta-mannosyltransferase
ANPEP	alanyl aminopeptidase, membrane
AR	androgen receptor
ATJ1	DNAJ heat shock protein
BCR	BCR activator of RhoGEF and GTPase
BTN3A1	butyrophilin subfamily 3 member A1
C4BPA	complement component 4 binding protein alpha
CA2	carbonic anhydrase 2
CASP2	caspase 2
CAV1	caveolin 1
CD19	CD19 molecule
CD4	CD4 molecule
CD55	CD55 molecule (Cromer blood group)
CD79A	CD79a molecule
CDH1	cadherin 1
CDX2	caudal type homeobox 2
CLCA3P	Chloride channel accessory 3, pseudogene
CP	ceruloplasmin
CPA1	carboxypeptidase A1
CPM	carboxypeptidase M
CREBBP	CREB binding protein
CRH	corticotropin releasing hormone
CSCK	Fructokinase
CSF1R	colony stimulating factor 1 receptor
CSH1	chorionic somatomammotropin hormone 1
CSH1	chorionic somatomammotropin hormone 2
CXCL11	C-X-C motif chemokine ligand 11
CXCL13	C-X-C motif chemokine ligand 13
CXCL8	C-X-C motif chemokine ligand 8
CYP1A2	cytochrome P450 family 1 subfamily A member 2
CYP2E1	cytochrome P450 family 2 subfamily E member 1
CYP3A4	cytochrome P450 family 3 subfamily A member 4
DCT	dopachrome tautomerase
DNAJB6	DnaJ heat shock protein family (Hsp40) member B6
DNTT	DNA nucleotidylexotransferase
DOP	None
DSP	desmoplakin
EGR3	early growth response 3
ENV	None
ERVW-1	endogenous retrovirus group W member 1, envelope
FGF4	fibroblast growth factor 4
FOXK2	forkhead box K2
FOXP3	forkhead box P3
GALT	galactose-1-phosphate uridylyltransferase
GATA3	GATA binding protein 3
GATA6	GATA binding protein 6
GC	GC vitamin D binding protein
GH1	growth hormone 1
GSR	glutathione-disulfide reductase
HA	None
HAMP	hepcidin antimicrobial peptide
HLA-G	major histocompatibility complex, class I, G
HPSE	heparanase
IFN	None
IFNG	interferon gamma
IGF1	insulin like growth factor 1
IL10	interleukin 10
IL13	interleukin 13
IL15	interleukin 15
IL17A	interleukin 17A
IL1B	interleukin 1 beta
IL2	interleukin 2
IL3	interleukin 3
IL4	interleukin 4
IL5	interleukin 5
IL6	interleukin 6
IL7	interleukin 7
IRAK1	interleukin 1 receptor associated kinase 1
JAG1	jagged canonical Notch ligand 1
KLRK1	killer cell lectin like receptor K1
KLRK1	killer cell lectin like receptor K1
LACZ	None
LANA1	None
LECTIN	None
LGALS1	galectin 1
LILRB2	leukocyte immunoglobulin like receptor B2
LILRB4	leukocyte immunoglobulin like receptor B4
MADCAM1	mucosal vascular addressin cell adhesion molecule 1
MALL	mal, T cell differentiation protein like
MENT	chromosome 1 open reading frame 56
MGAM	maltase-glucoamylase
MMP2	matrix metallopeptidase 2
MMP9	matrix metallopeptidase 9
MRLN	myoregulin
MTOR	mechanistic target of rapamycin kinase
NELFCD	negative elongation factor complex member C/D
NR3C2	nuclear receptor subfamily 3 group C member 2
NTAN1	N-terminal asparagine amidase
PAEP	progestagen associated endometrial protein
PGR	progesterone receptor
PIGS	phosphatidylinositol glycan anchor biosynthesis class S
PRC1	protein regulator of cytokinesis 1
PREP	prolyl endopeptidase
PSMA7	proteasome subunit alpha 7
PTBP1	polypyrimidine tract binding protein 1
PTC	None
PTGER4	prostaglandin E receptor 4
PTGS2	prostaglandin-endoperoxide synthase 2
RBP4	retinol binding protein 4
RELB	RELB proto-oncogene, NF-kB subunit
RENBP	renin binding protein
RPOD	None
SCB	None
SET	SET nuclear proto-oncogene
SGPL1	sphingosine-1-phosphate lyase 1
SI	sucrase-isomaltase
SIRT1	sirtuin 1
SLC14A1	solute carrier family 14 member 1 (Kidd blood group)
SMO	smoothened, frizzled class receptor
SPIC	Spi-C transcription factor
TBCC	tubulin folding cofactor C
TEAD1	TEA domain transcription factor 1
TEC	tec protein tyrosine kinase
TECR	trans-2,3-enoyl-CoA reductase
TGFB1	transforming growth factor beta 1
THPO	thrombopoietin
TJP1	tight junction protein 1
TLR2	toll like receptor 2
TLR3	toll like receptor 3
TLR4	toll like receptor 4
TNF	tumor necrosis factor
TNFRSF4	TNF receptor superfamily member 4
TNFSF11	TNF superfamily member 11
TNIP1	TNFAIP3 interacting protein 1
TXN	thioredoxin
VCAM1	vascular cell adhesion molecule 1
